# Supplementary material for: Identification of two novel papillomaviruses in belugas
Source: Front Microbiol. 2023 Jul 26;14:1165839. doi: 10.3389/fmicb.2023.1165839 (PMC10411887; doi:10.3389/fmicb.2023.1165839)
Supplement: Supplementary file 1 [file Table_1.xlsx]

## Sheet: Table S1
Table S1. Origin and accession number of viruses identified in this study
No.	Family	Virus ID	Host	Collection location	Collection date	Accession number	Completeness	Length (nt)	G+C%
1	Papillomaviridae	PV-HMU-1（49）	Delphinapterus leucas	Qingdao Polar Haichang Ocean Park	2018.09.10	OP748391	complete	7625	58.77
2	Papillomaviridae	PV-HMU-2（41）	Delphinapterus leucas	Dalian Sun Asia Tourism Holding Co. Ltd.	2018.04.18	OP748392	complete	7179	54.37

## Sheet: Table S2
Table S2. Primers used in this study
PV-HMU-1	Gene region	sequence	PV-HMU-2	Gene region	sequence
	E6E1- 263-F1	GGTCAAGGACAGCTGGAGAAACTAC		E6E1-210-F1	TAGTGTGGCGTAAGGGCTTTCC
	E6E1 -384-F2	CAAACGAGGAGAAGATTGATATGGT		E6E1-290-F2	TATGAATGCTCCGCGTATGGTAGTA
	E6E1- 1460-R1	CCTCTCCTTAAATAACCCCATCATG		E6E1-1883-R1	GGCTCTGTTGTCCACCCGTTA
	E6E1- 1060-R2	GCGTTCAATCTAGGGCTTAGTTCAC		E6E1-1612-R2	CGGTCAGCCATCTTATGAGCAA
	E1-958- F1	CGATATATTTGTGGAAGTGCAGAGC		E1E2-1290-F1	ATTCAATGGAAGAAAGCTTACAGGG
	E1-1206-F2	TATGGCTAGGGAATATGACAGGGAC		E1E2-1483-F2	TACAGATCTAACCCGGTCATTCAAG
	E1-2563-R1	CTTAAATACGTGTCCACATAGTCCC		E1E2-3376-R1	ATGGAGTGAACACTGCGTTACAAGC
	E1-2467-R2	CTGGAATTAACATAGGAGATGACCC		E1E2-3315-R2	CCATACACCCGTGCCTCCTC
	E1E2-1928-F1	AGAGGTGGAGTGTAGGGCGTG		E2-2996-F1	GCACCTTGTAGTGGCCTCTTTG
	E1E2-2298-F2	AACTAAGCCCTAGATTGAACGCGAT		E2-3187-F2	CAAATGTGACTGGAGAGTGGGAG
	E1E2-3231-R1	CCATTGATCCTCGTCCTGGTAGTAC		E2-4515-R1	CGGAAAGGTCCACTAGAGGTATGA
	E1E2-2969-R2	CACTGGATGCCCACCCTCTTTA		E2-4415-R2	GGCTCCCATACTGCAGAATTTTG
	E2-2799-F1	TAGCATGTTCCTTAAATACGTGTCC		E2L2-3202-F1	GACTGGAGAGTGGGAGGTTGTG
	E2-2961-F2	GATAACAATAACGGCTCAACACTGG		E2L2-3355-F2	TGTAACGCAGTGTTCACTCCATAGC
	E2-3982-R1	TGAACCTATGTCTCAGGCACTTTAC		E2L2-4977-R1	CCGTAAAGGCGTCCAAGAGAGAT
	E2-3937-R2	CTATGATAGCTGGAACGTGAGGGTA		E2L2-4853-R2	GTATTTCCTCGGCAATGTTGTGA
	E2L2-3912- F1	TTACCCTCACGTTCCAGCTATCATA		E2L1-4711-F1	GCCTCCAAGTGCCACATACCC
	E2L2-3989- F2	AGCATTCAGGTCTGTATGTCCATTG		E2L1-4891-F2	CCGAAGACTATGTGACAAGGACG
	E2L2-5734- R1	GAAACGGGATAGTGCAAATATAGCC		E2L1-355-R1	GTTCTGGCTTTGCGAGTTGG
	E2L2-5511- R2	CCAGAATAGTAAACGTGGCGGC		E2L1-173-R2	GCACAATGTCCAATGGCACCTC
	E2L2-2985-F1	TGTGTCGGAAACGAGGGCTAAG
	E2L2-3287-F2	ACTCTGTGTATTATGTGGACTTCGC		L2L1-1068-F1	TCTCGTAACCTCCAATGACCCC
	E2L2-4658-R1	CCGAAATACACGAGACTACTGATCC		L2L1-1291-F2	CCACGGATAACCCAGTCCACAT
	E2L2-4516-R2	CGACACGCATGATGTATTGAAAGG		L2L1-170-R1	GAACAGTCAGGCCACAGTCATCA
				L2L1-143-R2	CGCTTTCTGCGTTTCACAGTAGTTG
	L2L1-5373-F1	CCGGACCTTGAATACCTGCTGAAT		L1E1-650-F1	ACCCCTGAAACCATGGCCTATATC
	L2L1-5553-F2	GTAAGGGTCAACAGGTATGGCGT		L1E1-850-F2	TTTGTCCTCTAGGTTTTCCACTGA
	L2L1-6283-R1	CAATACATACCCACCGCAGGCT		L1E1-240-R1	GTTGCTTTGTGTCCCTGCGT
	L2L1-6146-R2	CTTATCGAATAGAGGGTGCCCAGTC		L1E1-170-R2	AGCAGAAACTCCTCGTCCTCGT
	L2L- 5971-F1	GGGGAGAATAGGGACCTAAGACAGA
	L2L- 6054-F2	GTGGGTATGTATTGGGACAAGACG		L1E6-6377-F1	CCACCCATACTTTGATGTTGTTGAT
	L2L- 6952-R1	CAGTGGACAGGCTCTTGCTAACG		L1E6-6477-F2	AGGTTTGCTTTACAGGACCCTACAT
	L2L- 6798-R2	GAAACCTATATTCCAGTTCTCCAGA		L1E6-328-R1	CATACGCGGAGCATTCATAGTTTC
				L1E6-223-R2	AGTCCTTGAAGCAGTATGACCAGAT
	L1E1-7574- F1	GTTAGCAAGAGCCTGTCCACTG	Detection positive rate primer	L1-91-F1	GAAGATGGCAACATGATTGACACC
	L1E1-7395- F2	CAGCATTCTTGTTGTGTGATTGTCT		L1-191-F2	TCCTGATTACCTGAAAATGGCTG
	L1E1-1753- R1	CTATGTTGGCGTATTGGCTGTG		L1-893-R1	CAAGAGGGGACTGGGACAAATC
	L1E1-1602- R2	CCTCTCCTTAAATAACCCCATCATG		L1-713-R2	CTATATTCCAGTTATCCAGGACATC
	L1E1-6686-F1	GTCCATTGTGTCCAGCGATACTCA
	L1E1-6839-F2	TGATAAGTCCCAGGCCACATACAAG
	L1E1-340-R1	CCGGTAGGACAGTATCGCAGAAG
	L1E1-68-R2	TACAAAACTGCTGACACTTACCCGT
Detection positive rate primer	L1-34-F1	CACTAATCGCTCCTCCATACAGAC
	L1-112-F2	ACGATTGGTAACCCGTACTTCTAAG
	L1-898-R1	GGACCCGCTGGGAGTATTGAAG
	L1-727-R2	GAACCAGCAGCTATTCCCAAACCT
